# Supplementary material for: Estimation of universal and taxon-specific parameters of prokaryotic genome evolution
Source: PLoS One. 2018 Apr 13;13(4):e0195571. doi: 10.1371/journal.pone.0195571 (PMC5898727; doi:10.1371/journal.pone.0195571)
Supplement: S2 Table — (CSV) [file pone.0195571.s006.csv]

ATGC	Phylum	Ne	Species_Num	s_H	s_B	r_H	r_B	lambda_H	lambda_B
ATGC001	Escherichia_coli	1.000E+09	109	1.474E-10	1.17E-10	0.678	0.692	0.0593	0.0583
ATGC002	Klebsiella_pneumoniae	9.879E+08	11	1.577E-10	1.26E-10	0.671	0.686	0.0581	0.0573
ATGC003	Streptococcus_pneumoniae	8.569E+08	22	1.145E-10	8.34E-11	0.699	0.714	0.0632	0.0629
ATGC004	Streptococcus_pyogenes	8.911E+08	22	1.027E-10	7.34E-11	0.707	0.72	0.0646	0.0642
ATGC005	Streptococcus_suis	1.006E+09	16	9.503E-11	6.88E-11	0.714	0.726	0.066	0.065
ATGC006	Streptococcus_agalactiae	8.341E+08	9	1.137E-10	8.21E-11	0.7	0.714	0.0632	0.0631
ATGC007	Lactococcus_lactis	1.001E+09	9	1.071E-10	7.97E-11	0.706	0.718	0.0643	0.0633
ATGC008	Streptococcus_thermophilus	9.726E+08	9	9.657E-11	6.96E-11	0.712	0.725	0.0657	0.0648
ATGC009	Streptococcus_gallolyticus	9.075E+08	6	1.085E-10	7.92E-11	0.703	0.717	0.0639	0.0634
ATGC010	Streptococcus_mutans	8.129E+08	4	1.144E-10	8.22E-11	0.699	0.714	0.0631	0.0631
ATGC011	Streptococcus_equi_zooepidemicus	9.066E+08	4	1.042E-10	7.53E-11	0.706	0.719	0.0645	0.064
ATGC014	Bacillus_cereus	1.056E+09	31	1.512E-10	1.21E-10	0.674	0.688	0.0587	0.0575
ATGC016	Geobacillus	8.903E+08	7	1.458E-10	1.13E-10	0.68	0.696	0.0596	0.0593
ATGC021	Chlamydia_trachomatis	9.863E+08	45	4.787E-11	2.51E-11	0.748	0.757	0.0733	0.0723
ATGC032	Mycoplasma_gallisepticum	7.853E+08	11	4.657E-11	2.01E-11	0.737	0.749	0.0714	0.0715
ATGC050	Helicobacter_pylori	7.653E+08	51	1.045E-10	7.16E-11	0.704	0.719	0.0641	0.0644
ATGC056	Lactobacillus_casei	1.138E+09	10	1.052E-10	8.02E-11	0.709	0.72	0.0648	0.0632
ATGC057	Lactobacillus_plantarum	7.836E+08	6	1.554E-10	1.19E-10	0.677	0.693	0.0589	0.0591
ATGC058	Lactobacillus_acidophilus	9.863E+08	5	9.600E-11	6.94E-11	0.713	0.725	0.0658	0.0649
ATGC059	Lactobacillus_johnsonii	1.081E+09	4	8.164E-11	5.80E-11	0.726	0.736	0.0683	0.0668
ATGC060	Lactobacillus_reuteri	1.056E+09	4	9.110E-11	6.62E-11	0.718	0.729	0.0667	0.0654
ATGC061	Lactobacillus_delbrueckii_bulgaricus	6.031E+08	4	1.459E-10	1.03E-10	0.684	0.702	0.0602	0.0614
ATGC067	Corynebacterium_pseudotuberculosis	8.527E+08	18	1.161E-10	8.47E-11	0.698	0.713	0.063	0.0628
ATGC068	Corynebacterium_diphtheriae	8.702E+08	13	1.190E-10	8.78E-11	0.697	0.711	0.0626	0.0624
ATGC069	Corynebacterium_glutamicum	8.257E+08	7	1.451E-10	1.10E-10	0.682	0.697	0.0598	0.0598
ATGC071	Pseudomonas_putida	1.109E+09	12	1.416E-10	1.13E-10	0.68	0.694	0.0598	0.0584
ATGC073	Pseudomonas_stutzeri	1.058E+09	5	1.337E-10	1.05E-10	0.687	0.7	0.0608	0.0596
ATGC093	Sulfolobus_islandicus	9.660E+08	12	1.193E-10	9.02E-11	0.697	0.71	0.0627	0.0619
ATGC097	Erwinia_pyrifoliae	9.247E+08	6	1.442E-10	1.12E-10	0.681	0.696	0.0598	0.0592
ATGC098	Serratia_marcescens	9.363E+08	5	1.607E-10	1.27E-10	0.67	0.686	0.058	0.0574
ATGC099	Pantoea_ananatis	9.458E+08	5	1.515E-10	1.19E-10	0.676	0.691	0.0589	0.0583
ATGC100	Pectobacterium_carotovorum	9.978E+08	5	1.443E-10	1.14E-10	0.68	0.694	0.0596	0.0587
ATGC101	Dickeya_dadantii	9.770E+08	4	1.442E-10	1.13E-10	0.68	0.695	0.0597	0.0589
ATGC102	Cronobacter_sakazakii	1.114E+09	4	1.269E-10	9.96E-11	0.691	0.704	0.0617	0.0602
ATGC104	Bifidobacterium_longum	1.047E+09	11	9.152E-11	6.63E-11	0.718	0.729	0.0666	0.0654
ATGC109	Vibrio_cholerae	1.026E+09	8	1.294E-10	1.01E-10	0.69	0.703	0.0614	0.0603
ATGC110	Vibrio_parahaemolyticus	1.045E+09	5	1.441E-10	1.14E-10	0.679	0.693	0.0596	0.0585
ATGC111	Aeromonas_hydrophila	9.830E+08	4	1.440E-10	1.13E-10	0.68	0.695	0.0597	0.0589
ATGC114	Haemophilus_influenzae	9.586E+08	9	9.077E-11	6.40E-11	0.716	0.728	0.0664	0.0656
ATGC115	Pasteurella_multocida	9.613E+08	4	1.041E-10	7.63E-11	0.707	0.72	0.0646	0.0638
ATGC116	Actinobacillus_pleuropneumoniae_serovar	9.437E+08	4	1.048E-10	7.66E-11	0.706	0.719	0.0645	0.0638
ATGC120	Shewanella_baltica	1.017E+09	14	1.399E-10	1.10E-10	0.683	0.696	0.0601	0.0591
ATGC122	Sinorhizobium_meliloti	1.074E+09	8	1.560E-10	1.26E-10	0.67	0.684	0.0581	0.0569
ATGC123	Rhizobium_leguminosarum_bv	9.499E+08	5	1.764E-10	1.42E-10	0.66	0.676	0.0563	0.0557
ATGC127	Yersinia_pestis	9.941E+08	19	1.404E-10	1.10E-10	0.682	0.697	0.0601	0.0592
ATGC136	Brucella_melitensis	1.006E+09	19	1.253E-10	9.65E-11	0.693	0.706	0.0619	0.0609
ATGC137	Neisseria_meningitidis	8.597E+08	18	1.116E-10	8.08E-11	0.701	0.715	0.0635	0.0632
ATGC146	Thermotoga_maritima	8.975E+08	6	1.010E-10	7.22E-11	0.708	0.721	0.0649	0.0644
ATGC147	Methanococcus_maripaludis	9.849E+08	5	9.066E-11	6.46E-11	0.717	0.728	0.0665	0.0656
ATGC159	Propionibacterium_acnes	8.562E+08	11	1.214E-10	8.96E-11	0.695	0.71	0.0624	0.0621
ATGC162	Enterococcus_faecalis	1.065E+09	5	1.115E-10	8.48E-11	0.703	0.715	0.0638	0.0625
ATGC181	Caldicellulosiruptor	1.006E+09	8	1.070E-10	7.97E-11	0.706	0.718	0.0643	0.0633
ATGC184	Legionella_pneumophila	1.016E+09	10	1.203E-10	9.21E-11	0.696	0.709	0.0626	0.0615
ATGC196	Riemerella_anatipestifer	1.048E+09	5	9.203E-11	6.69E-11	0.717	0.728	0.0666	0.0653
ATGC199	Paenibacillus_polymyxa	1.053E+09	4	1.486E-10	1.19E-10	0.676	0.69	0.059	0.0579
ATGC201	Bartonella_quintana	9.148E+08	9	8.290E-11	5.60E-11	0.72	0.732	0.0673	0.0667
ATGC210	Dehalococcoides_mccartyi	9.025E+08	7	8.511E-11	5.78E-11	0.718	0.731	0.067	0.0665
ATGC224	Xylella_fastidiosa	6.319E+08	5	1.639E-10	1.20E-10	0.676	0.694	0.0587	0.0597
ATGC228	Zymomonas_mobilis	1.060E+09	5	8.343E-11	5.93E-11	0.724	0.735	0.0679	0.0666
ATGC239	Edwardsiella_tarda	9.465E+08	4	1.370E-10	1.06E-10	0.685	0.7	0.0605	0.0599
