# Supplementary material for: Estimation of universal and taxon-specific parameters of prokaryotic genome evolution
Source: PLoS One. 2018 Apr 13;13(4):e0195571. doi: 10.1371/journal.pone.0195571 (PMC5898727; doi:10.1371/journal.pone.0195571)
Supplement: S3 Table — (CSV) [file pone.0195571.s007.csv]

ATGC	Phylum	Ne	Species_Num	s_H	s_B	a_H	a_B	b_H	b_B
ATGC001	Escherichia_coli	1.000E+09	109	1.62E-10	1.50E-10	0.828	0.844	255.0013	208.2004
ATGC002	Klebsiella_pneumoniae	9.879E+08	11	1.71E-10	1.57E-10	0.835	0.85	300.01	249.2373
ATGC003	Streptococcus_pneumoniae	8.569E+08	22	1.23E-10	1.16E-10	0.796	0.816	147.7164	140.5398
ATGC004	Streptococcus_pyogenes	8.911E+08	22	1.06E-10	1.00E-10	0.782	0.803	125.2049	115.8964
ATGC005	Streptococcus_suis	1.006E+09	16	1.01E-10	9.49E-11	0.774	0.795	107.4479	87.4479
ATGC006	Streptococcus_agalactiae	8.341E+08	9	1.20E-10	1.13E-10	0.794	0.814	145.1367	139.9582
ATGC007	Lactococcus_lactis	1.001E+09	9	1.19E-10	1.11E-10	0.791	0.81	131.3395	107.4048
ATGC008	Streptococcus_thermophilus	9.726E+08	9	1.01E-10	9.56E-11	0.775	0.797	111.9552	95.3608
ATGC009	Streptococcus_gallolyticus	9.075E+08	6	1.17E-10	1.10E-10	0.79	0.81	136.3059	124.0828
ATGC010	Streptococcus_mutans	8.129E+08	4	1.19E-10	1.13E-10	0.794	0.814	145.5313	142.8925
ATGC011	Streptococcus_equi_zooepidemicus	9.066E+08	4	1.10E-10	1.04E-10	0.784	0.805	127.8867	116.8396
ATGC014	Bacillus_cereus	1.056E+09	31	1.62E-10	1.49E-10	0.829	0.844	275.5808	204.4012
ATGC016	Geobacillus	8.903E+08	7	1.65E-10	1.53E-10	0.828	0.844	235.1198	217.3319
ATGC021	Chlamydia_trachomatis	9.863E+08	45	-1.71E-11	-1.03E-11	0.662	0.696	50.5385	42.6153
ATGC032	Mycoplasma_gallisepticum	7.853E+08	11	-7.00E-11	-5.27E-11	0.648	0.686	60.0333	60.5646
ATGC050	Helicobacter_pylori	7.653E+08	51	9.35E-11	9.00E-11	0.776	0.798	126.1053	127.6371
ATGC056	Lactobacillus_casei	1.138E+09	10	1.19E-10	1.11E-10	0.788	0.808	115.4701	68.9608
ATGC057	Lactobacillus_plantarum	7.836E+08	6	1.76E-10	1.63E-10	0.834	0.85	244.1705	243.7751
ATGC058	Lactobacillus_acidophilus	9.863E+08	5	1.01E-10	9.55E-11	0.775	0.796	110.2793	92.398
ATGC059	Lactobacillus_johnsonii	1.081E+09	4	8.16E-11	7.78E-11	0.753	0.777	80.1795	57.4933
ATGC060	Lactobacillus_reuteri	1.056E+09	4	9.70E-11	9.14E-11	0.769	0.791	97.0616	72.6919
ATGC061	Lactobacillus_delbrueckii_bulgaricus	6.031E+08	4	1.46E-10	1.38E-10	0.812	0.831	177.9157	192.2702
ATGC067	Corynebacterium_pseudotuberculosis	8.527E+08	18	1.26E-10	1.18E-10	0.798	0.817	150.9113	144.1861
ATGC068	Corynebacterium_diphtheriae	8.702E+08	13	1.31E-10	1.23E-10	0.802	0.821	157.9223	148.8792
ATGC069	Corynebacterium_glutamicum	8.257E+08	7	1.65E-10	1.53E-10	0.827	0.843	221.7252	215.4513
ATGC071	Pseudomonas_putida	1.109E+09	12	1.53E-10	1.40E-10	0.821	0.837	231.0374	150.8255
ATGC073	Pseudomonas_stutzeri	1.058E+09	5	1.49E-10	1.37E-10	0.817	0.834	203.162	150.5824
ATGC093	Sulfolobus_islandicus	9.660E+08	12	1.35E-10	1.25E-10	0.805	0.823	161.0034	137.9761
ATGC097	Erwinia_pyrifoliae	9.247E+08	6	1.63E-10	1.50E-10	0.827	0.843	234.2691	209.6876
ATGC098	Serratia_marcescens	9.363E+08	5	1.76E-10	1.62E-10	0.838	0.853	303.8953	268.6387
ATGC099	Pantoea_ananatis	9.458E+08	5	1.68E-10	1.55E-10	0.832	0.847	265.534	232.1291
ATGC100	Pectobacterium_carotovorum	9.978E+08	5	1.60E-10	1.48E-10	0.826	0.842	242.1314	198.4902
ATGC101	Dickeya_dadantii	9.770E+08	4	1.61E-10	1.48E-10	0.827	0.842	240.166	202.2591
ATGC102	Cronobacter_sakazakii	1.114E+09	4	1.41E-10	1.30E-10	0.81	0.827	176.2195	113.5353
ATGC104	Bifidobacterium_longum	1.047E+09	11	9.72E-11	9.15E-11	0.769	0.791	98.5225	74.6388
ATGC109	Vibrio_cholerae	1.026E+09	8	1.46E-10	1.35E-10	0.814	0.831	189.4795	148.8323
ATGC110	Vibrio_parahaemolyticus	1.045E+09	5	1.58E-10	1.45E-10	0.825	0.841	243.3226	183.8308
ATGC111	Aeromonas_hydrophila	9.830E+08	4	1.61E-10	1.48E-10	0.826	0.842	239.9783	200.5749
ATGC114	Haemophilus_influenzae	9.586E+08	9	8.96E-11	8.53E-11	0.765	0.788	102.7068	89.076
ATGC115	Pasteurella_multocida	9.613E+08	4	1.13E-10	1.06E-10	0.786	0.806	126.5934	109.2669
ATGC116	Actinobacillus_pleuropneumoniae_serovar	9.437E+08	4	1.13E-10	1.06E-10	0.786	0.807	128.5093	113.128
ATGC120	Shewanella_baltica	1.017E+09	14	1.56E-10	1.44E-10	0.823	0.839	225.9515	180.003
ATGC122	Sinorhizobium_meliloti	1.074E+09	8	1.64E-10	1.50E-10	0.83	0.846	300.5899	215.0073
ATGC123	Rhizobium_leguminosarum_bv	9.499E+08	5	1.85E-10	1.70E-10	0.846	0.86	392.2492	340.7051
ATGC127	Yersinia_pestis	9.941E+08	19	1.57E-10	1.45E-10	0.823	0.84	226.8876	187.2265
ATGC136	Brucella_melitensis	1.006E+09	19	1.42E-10	1.32E-10	0.811	0.828	177.3636	143.4974
ATGC137	Neisseria_meningitidis	8.597E+08	18	1.19E-10	1.12E-10	0.792	0.812	141.9609	134.6456
ATGC146	Thermotoga_maritima	8.975E+08	6	1.03E-10	9.79E-11	0.779	0.801	122.0646	112.569
ATGC147	Methanococcus_maripaludis	9.849E+08	5	9.16E-11	8.70E-11	0.766	0.789	101.2081	85.1483
ATGC159	Propionibacterium_acnes	8.562E+08	11	1.34E-10	1.25E-10	0.804	0.823	162.6249	154.9751
ATGC162	Enterococcus_faecalis	1.065E+09	5	1.26E-10	1.17E-10	0.796	0.815	137.596	100.5086
ATGC181	Caldicellulosiruptor	1.006E+09	8	1.19E-10	1.12E-10	0.791	0.81	130.9963	106.289
ATGC184	Legionella_pneumophila	1.016E+09	10	1.37E-10	1.27E-10	0.806	0.824	162.992	130.3167
ATGC196	Riemerella_anatipestifer	1.048E+09	5	9.81E-11	9.24E-11	0.77	0.792	99.3256	75.6904
ATGC199	Paenibacillus_polymyxa	1.053E+09	4	1.60E-10	1.48E-10	0.827	0.843	263.2582	196.1465
ATGC201	Bartonella_quintana	9.148E+08	9	6.84E-11	6.68E-11	0.749	0.774	92.7432	83.0626
ATGC210	Dehalococcoides_mccartyi	9.025E+08	7	7.17E-11	6.99E-11	0.753	0.777	96.3235	88.6172
ATGC224	Xylella_fastidiosa	6.319E+08	5	1.81E-10	1.68E-10	0.832	0.849	221.9457	236.7833
ATGC228	Zymomonas_mobilis	1.060E+09	5	8.36E-11	7.95E-11	0.755	0.779	84.6441	63.2493
ATGC239	Edwardsiella_tarda	9.465E+08	4	1.55E-10	1.43E-10	0.821	0.838	211.84	185.0734
