# Supplementary material for: Estimation of universal and taxon-specific parameters of prokaryotic genome evolution
Source: PLoS One. 2018 Apr 13;13(4):e0195571. doi: 10.1371/journal.pone.0195571 (PMC5898727; doi:10.1371/journal.pone.0195571)
Supplement: S4 Table — The deletion bias is calculated using the mean genome size for each ATGC. Column headers indicate the latent variable (s, r′ or λ) and the fitting scheme used–H for the hard fitting methodology and B for the mixture model. (CSV) [file pone.0195571.s008.csv]

ATGC	Phylum	Ne	Species_Num	x	s_H	s_B	r_H	r_B	lambda_H	lambda_B
ATGC001	Escherichia_coli	1.000E+09	109	4681.642202	1.160452921	1.128489767	1.135334892	1.110832032	1.135646202	1.090080185
ATGC002	Klebsiella_pneumoniae	9.879E+08	11	5371.545455	1.170224777	1.137210559	1.133074784	1.109710446	1.133201668	1.089454047
ATGC003	Streptococcus_pneumoniae	8.569E+08	22	2082.545455	1.104504522	1.078441561	1.114067332	1.09531618	1.115125148	1.076995336
ATGC004	Streptococcus_pyogenes	8.911E+08	22	1869.681818	1.097263833	1.071949476	1.119430779	1.097871441	1.119295176	1.080243634
ATGC005	Streptococcus_suis	1.006E+09	16	1998.8125	1.101743077	1.07596603	1.13512923	1.111168333	1.136159735	1.091501691
ATGC006	Streptococcus_agalactiae	8.341E+08	9	1972.555556	1.100854744	1.075169566	1.111974489	1.091992987	1.111307605	1.074955719
ATGC007	Lactococcus_lactis	1.001E+09	9	2417	1.114584785	1.087473837	1.135493302	1.110677404	1.135358791	1.090525038
ATGC008	Streptococcus_thermophilus	9.726E+08	9	1943.777778	1.099868282	1.074285058	1.130023401	1.107904221	1.131494691	1.087873831
ATGC009	Streptococcus_gallolyticus	9.075E+08	6	2094.5	1.104890239	1.078787301	1.120833821	1.100270974	1.121515999	1.08151046
ATGC010	Streptococcus_mutans	8.129E+08	4	1913.5	1.098815485	1.073341	1.108329039	1.09013581	1.108336956	1.072895949
ATGC011	Streptococcus_equi_zooepidemicus	9.066E+08	4	1962.25	1.100503047	1.074854225	1.121147404	1.099317479	1.121943774	1.08195826
ATGC014	Bacillus_cereus	1.056E+09	31	5731	1.174857759	1.141343127	1.142646652	1.116990144	1.143395723	1.095399347
ATGC016	Geobacillus	8.903E+08	7	3506.285714	1.140168189	1.110367583	1.118779753	1.099311291	1.119080524	1.080646557
ATGC021	Chlamydia_trachomatis	9.863E+08	45	901.888889	1.049536556	1.029067577	1.132833108	1.10811402	1.132924988	1.089260597
ATGC032	Mycoplasma_gallisepticum	7.853E+08	11	757.181818	1.03839944	1.019038365	1.104329564	1.085717974	1.104493923	1.06988486
ATGC050	Helicobacter_pylori	7.653E+08	51	1544.960784	1.084569032	1.06055868	1.101784413	1.084696573	1.101534357	1.068662361
ATGC056	Lactobacillus_casei	1.138E+09	10	2971.5	1.12871619	1.100124828	1.154776015	1.126728131	1.15514703	1.103992939
ATGC057	Lactobacillus_plantarum	7.836E+08	6	3072	1.131008655	1.102175906	1.104895901	1.086497728	1.104072385	1.070485583
ATGC058	Lactobacillus_acidophilus	9.863E+08	5	1968	1.10069949	1.075030362	1.132465709	1.108672849	1.133274951	1.089573314
ATGC059	Lactobacillus_johnsonii	1.081E+09	4	1770.75	1.093631037	1.068690948	1.145708705	1.118857095	1.146667698	1.09761778
ATGC060	Lactobacillus_reuteri	1.056E+09	4	2018.5	1.10240199	1.076556767	1.142171182	1.116372522	1.142967433	1.095527061
ATGC061	Lactobacillus_delbrueckii_bulgaricus	6.031E+08	4	1763.5	1.093357373	1.068445443	1.079157927	1.066925606	1.07899701	1.053905528
ATGC067	Corynebacterium_pseudotuberculosis	8.527E+08	18	2113.055556	1.105484863	1.079320277	1.113460945	1.09467334	1.114442911	1.077156074
ATGC068	Corynebacterium_diphtheriae	8.702E+08	13	2276	1.110505573	1.083819527	1.116915417	1.096153178	1.116213888	1.078851769
ATGC069	Corynebacterium_glutamicum	8.257E+08	7	2973.857143	1.128770786	1.10017368	1.110853789	1.090783862	1.109923331	1.074431596
ATGC071	Pseudomonas_putida	1.109E+09	12	5483.833333	1.171702546	1.138528858	1.149722556	1.123953097	1.151292502	1.10112532
ATGC073	Pseudomonas_stutzeri	1.058E+09	5	4242	1.153493217	1.122274983	1.143506263	1.117485759	1.143259278	1.095664122
ATGC093	Sulfolobus_islandicus	9.660E+08	12	2759.166667	1.123623177	1.095566867	1.130108736	1.106475783	1.130642262	1.087572915
ATGC097	Erwinia_pyrifoliae	9.247E+08	6	3713.333333	1.144165464	1.113940786	1.124353075	1.102848914	1.124761188	1.083438475
ATGC098	Serratia_marcescens	9.363E+08	5	4921.2	1.16399085	1.131647848	1.125359119	1.104282253	1.126493155	1.084923473
ATGC099	Pantoea_ananatis	9.458E+08	5	4377.2	1.15570293	1.124248516	1.127352353	1.105057929	1.127339971	1.085815355
ATGC100	Pectobacterium_carotovorum	9.978E+08	5	4424.6	1.156462486	1.124926817	1.134768385	1.110525193	1.134703853	1.090151945
ATGC101	Dickeya_dadantii	9.770E+08	4	4206.5	1.152902044	1.121746944	1.131274733	1.108981687	1.132234843	1.08873747
ATGC102	Cronobacter_sakazakii	1.114E+09	4	4243.25	1.153513948	1.1222935	1.150184904	1.123889935	1.151907068	1.101188548
ATGC104	Bifidobacterium_longum	1.047E+09	11	2004.636364	1.101938626	1.076141349	1.141691101	1.11594174	1.141573844	1.095033379
ATGC109	Vibrio_cholerae	1.026E+09	8	3677.25	1.143484145	1.11333182	1.138533997	1.11333182	1.138968099	1.092635421
ATGC110	Vibrio_parahaemolyticus	1.045E+09	5	4924.8	1.164042774	1.131694191	1.140526758	1.115596122	1.141970273	1.095163503
ATGC111	Aeromonas_hydrophila	9.830E+08	4	4254.75	1.153704407	1.122463614	1.132062044	1.109690201	1.133006024	1.089469084
ATGC114	Haemophilus_influenzae	9.586E+08	9	1734.777778	1.092262716	1.067463369	1.12851386	1.105424371	1.128948757	1.086347141
ATGC115	Pasteurella_multocida	9.613E+08	4	2149.5	1.106638612	1.080354343	1.128994947	1.106479555	1.129425106	1.08661916
ATGC116	Actinobacillus_pleuropneumoniae_serovar	9.437E+08	4	2110	1.105387284	1.079232816	1.126123265	1.103795725	1.127209542	1.085334104
ATGC120	Shewanella_baltica	1.017E+09	14	4304.642857	1.154525153	1.123196662	1.137865339	1.112012627	1.137596008	1.092043437
ATGC122	Sinorhizobium_meliloti	1.074E+09	8	6519.625	1.184133899	1.149613332	1.14483364	1.118542701	1.146026796	1.097750127
ATGC123	Rhizobium_leguminosarum_bv	9.499E+08	5	6515.6	1.184089293	1.149573575	1.127704088	1.105422101	1.128012914	1.086204231
ATGC127	Yersinia_pestis	9.941E+08	19	4115.105263	1.151358237	1.120367902	1.13308271	1.11080573	1.134521507	1.090047897
ATGC136	Brucella_melitensis	1.006E+09	19	3295.421053	1.135862601	1.106517625	1.135862601	1.111239607	1.135918372	1.090724337
ATGC137	Neisseria_meningitidis	8.597E+08	18	2010.722222	1.102142403	1.076324042	1.114865547	1.094696572	1.115196237	1.077075335
ATGC146	Thermotoga_maritima	8.975E+08	6	1843	1.096302186	1.071086989	1.12003167	1.098511691	1.120781703	1.080871488
ATGC147	Methanococcus_maripaludis	9.849E+08	5	1801.2	1.094769055	1.069711817	1.132683134	1.107752778	1.132617603	1.089028116
ATGC159	Propionibacterium_acnes	8.562E+08	11	2290.090909	1.110923748	1.084194195	1.114129877	1.094989869	1.114918824	1.076765379
ATGC162	Enterococcus_faecalis	1.065E+09	5	2923.2	1.127588414	1.099115678	1.143859531	1.117877254	1.144748841	1.096706424
ATGC181	Caldicellulosiruptor	1.006E+09	8	2436.875	1.115141717	1.087972673	1.136060682	1.111186884	1.135956802	1.091090499
ATGC184	Legionella_pneumophila	1.016E+09	10	3097.2	1.131572433	1.102680268	1.136471015	1.112091479	1.137949825	1.091864732
ATGC196	Riemerella_anatipestifer	1.048E+09	5	2025.6	1.102638138	1.076768474	1.14082474	1.115060383	1.142365066	1.094944698
ATGC199	Paenibacillus_polymyxa	1.053E+09	4	5431.5	1.171017382	1.137917648	1.142291125	1.116875074	1.142743357	1.095786851
ATGC201	Bartonella_quintana	9.148E+08	9	1443.888889	1.080102061	1.056547961	1.12218396	1.100132443	1.12260006	1.081969783
ATGC210	Dehalococcoides_mccartyi	9.025E+08	7	1467.285714	1.081161646	1.057499444	1.120164591	1.09961891	1.121359644	1.081552128
ATGC224	Xylella_fastidiosa	6.319E+08	5	2277.8	1.110559127	1.08386751	1.083315973	1.069991539	1.083115082	1.056617769
ATGC228	Zymomonas_mobilis	1.060E+09	5	1776	1.093828551	1.068868137	1.142758833	1.117522163	1.143472213	1.096193267
ATGC239	Edwardsiella_tarda	9.465E+08	4	3496.75	1.139978798	1.110198258	1.12681887	1.10546057	1.127145926	1.08577475
