# Supplementary material for: Estimation of universal and taxon-specific parameters of prokaryotic genome evolution
Source: PLoS One. 2018 Apr 13;13(4):e0195571. doi: 10.1371/journal.pone.0195571 (PMC5898727; doi:10.1371/journal.pone.0195571)
Supplement: S5 Table — The deletion bias is calculated using the mean genome size for each ATGC. Column headers indicate the latent variable (s, a or b) and the fitting scheme used–H for the hard fitting methodology and B for the mixture model. (CSV) [file pone.0195571.s009.csv]

ATGC	Phylum	Ne	Species_Num	x	s_H	s_B	a_H	a_B	b_H	b_B
ATGC001	Escherichia_coli	1.000E+09	109	4681.642202	1.176844896	1.161883829	1.152149062	1.136788325	1.138344946	1.209962844
ATGC002	Klebsiella_pneumoniae	9.879E+08	11	5371.545455	1.183954706	1.168101827	1.149672305	1.13495816	1.136555159	1.20714696
ATGC003	Streptococcus_pneumoniae	8.569E+08	22	2082.545455	1.111958947	1.104740043	1.128930707	1.115834405	1.117404961	1.177184342
ATGC004	Streptococcus_pyogenes	8.911E+08	22	1869.681818	1.099526781	1.093708973	1.133764972	1.120674184	1.122377428	1.184852048
ATGC005	Streptococcus_suis	1.006E+09	16	1998.8125	1.107351957	1.100655365	1.152663944	1.138239652	1.139268944	1.211020392
ATGC006	Streptococcus_agalactiae	8.341E+08	9	1972.555556	1.105835144	1.099309719	1.125111399	1.112765735	1.114109298	1.172397914
ATGC007	Lactococcus_lactis	1.001E+09	9	2417	1.127453038	1.118450735	1.151584656	1.137534886	1.138511433	1.210013243
ATGC008	Streptococcus_thermophilus	9.726E+08	9	1943.777778	1.104130612	1.097797064	1.147836243	1.13261164	1.134305507	1.203283253
ATGC009	Streptococcus_gallolyticus	9.075E+08	6	2094.5	1.112589606	1.105298918	1.137292272	1.123933149	1.12476069	1.188718294
ATGC010	Streptococcus_mutans	8.129E+08	4	1913.5	1.102287816	1.096161145	1.121419852	1.109539722	1.111043177	1.167302476
ATGC011	Streptococcus_equi_zooepidemicus	9.066E+08	4	1962.25	1.105229882	1.098772648	1.13726988	1.123461217	1.124639905	1.188292438
ATGC014	Bacillus_cereus	1.056E+09	31	5731	1.187006924	1.170768579	1.160591568	1.145292012	1.146675916	1.22299342
ATGC016	Geobacillus	8.903E+08	7	3506.285714	1.158684659	1.145962704	1.134645177	1.121543021	1.122263093	1.184857271
ATGC021	Chlamydia_trachomatis	9.863E+08	45	901.888889	0.984025497	0.989935393	1.150294468	1.134858745	1.136316787	1.205907261
ATGC032	Mycoplasma_gallisepticum	7.853E+08	11	757.181818	0.947285695	0.956430124	1.117357857	1.103077412	1.107070079	1.160110485
ATGC050	Helicobacter_pylori	7.653E+08	51	1544.960784	1.074816464	1.071704124	1.114779142	1.103639035	1.104211476	1.156584002
ATGC056	Lactobacillus_casei	1.138E+09	10	2971.5	1.146007486	1.134815423	1.175183169	1.157138785	1.15893764	1.241916052
ATGC057	Lactobacillus_plantarum	7.836E+08	6	3072	1.148703222	1.137188125	1.11747776	1.105751926	1.106828197	1.160963026
ATGC058	Lactobacillus_acidophilus	9.863E+08	5	1968	1.105568289	1.099072936	1.149398435	1.135257117	1.136316854	1.206345081
ATGC059	Lactobacillus_johnsonii	1.081E+09	4	1770.75	1.092848117	1.087771972	1.164679958	1.147696724	1.150377369	1.22779482
ATGC060	Lactobacillus_reuteri	1.056E+09	4	2018.5	1.108466023	1.10164346	1.160573393	1.144512168	1.146675895	1.222474712
ATGC061	Lactobacillus_delbrueckii_bulgaricus	6.031E+08	4	1763.5	1.092332612	1.087313393	1.089278192	1.080265867	1.081212186	1.122299671
ATGC067	Corynebacterium_pseudotuberculosis	8.527E+08	18	2113.055556	1.113555752	1.106154959	1.128034847	1.116030985	1.1167962	1.17614427
ATGC068	Corynebacterium_diphtheriae	8.702E+08	13	2276	1.121425334	1.113121729	1.131014852	1.118100055	1.119337124	1.180062624
ATGC069	Corynebacterium_glutamicum	8.257E+08	7	2973.857143	1.146072649	1.134872792	1.123745382	1.112154032	1.112894065	1.170345638
ATGC071	Pseudomonas_putida	1.109E+09	12	5483.833333	1.184949417	1.168971088	1.169453545	1.15280001	1.154560242	1.235324862
ATGC073	Pseudomonas_stutzeri	1.058E+09	5	4242	1.171169679	1.15691435	1.161328262	1.144992426	1.146929759	1.223244624
ATGC093	Sulfolobus_islandicus	9.660E+08	12	2759.166667	1.13971588	1.12927293	1.145771873	1.131829219	1.133334306	1.201913775
ATGC097	Erwinia_pyrifoliae	9.247E+08	6	3713.333333	1.162669339	1.149460868	1.139784198	1.126160279	1.127283081	1.192650174
ATGC098	Serratia_marcescens	9.363E+08	5	4921.2	1.179529511	1.164232705	1.141553994	1.127478576	1.128983834	1.195331445
ATGC099	Pantoea_ananatis	9.458E+08	5	4377.2	1.173030273	1.158544171	1.143221178	1.129749156	1.130373963	1.197559738
ATGC100	Pectobacterium_carotovorum	9.978E+08	5	4424.6	1.17365699	1.159093023	1.151723827	1.136694925	1.138013876	1.209393703
ATGC101	Dickeya_dadantii	9.770E+08	4	4206.5	1.170662336	1.156469832	1.147506169	1.134172025	1.134952657	1.204699511
ATGC102	Cronobacter_sakazakii	1.114E+09	4	4243.25	1.171187396	1.156929872	1.170864224	1.154259079	1.155362296	1.236465824
ATGC104	Bifidobacterium_longum	1.047E+09	11	2004.636364	1.107683559	1.100949495	1.159711056	1.143763161	1.145282107	1.220653824
ATGC109	Vibrio_cholerae	1.026E+09	8	3677.25	1.162005295	1.148878088	1.15626557	1.141012781	1.142168578	1.215844193
ATGC110	Vibrio_parahaemolyticus	1.045E+09	5	4924.8	1.179567952	1.164266329	1.158787377	1.142974697	1.144940791	1.220513066
ATGC111	Aeromonas_hydrophila	9.830E+08	4	4254.75	1.171349933	1.157072272	1.149490189	1.134751451	1.135844189	1.206066893
ATGC114	Haemophilus_influenzae	9.586E+08	9	1734.777778	1.090252945	1.08546291	1.145744699	1.130881518	1.132240498	1.199980017
ATGC115	Pasteurella_multocida	9.613E+08	4	2149.5	1.115409463	1.107796968	1.14547934	1.13161537	1.132638353	1.200719996
ATGC116	Actinobacillus_pleuropneumoniae_serovar	9.437E+08	4	2110	1.11339771	1.106014939	1.143346374	1.128481043	1.130064961	1.196723134
ATGC120	Shewanella_baltica	1.017E+09	14	4304.642857	1.172045552	1.157681659	1.154146054	1.139217738	1.140914088	1.213863271
ATGC122	Sinorhizobium_meliloti	1.074E+09	8	6519.625	1.192564245	1.175620034	1.164574621	1.147295577	1.149286056	1.22702627
ATGC123	Rhizobium_leguminosarum_bv	9.499E+08	5	6515.6	1.192539181	1.175598165	1.143248657	1.129138696	1.130963866	1.198623015
ATGC127	Yersinia_pestis	9.941E+08	19	4115.105263	1.169318035	1.155291787	1.151486929	1.135612333	1.137481329	1.208463043
ATGC136	Brucella_melitensis	1.006E+09	19	3295.421053	1.154145407	1.141974394	1.15241175	1.138075435	1.13918412	1.211321767
ATGC137	Neisseria_meningitidis	8.597E+08	18	2010.722222	1.108028238	1.101255202	1.129941704	1.11725011	1.117815589	1.177906526
ATGC146	Thermotoga_maritima	8.975E+08	6	1843	1.097788341	1.092164328	1.135763485	1.121562666	1.123303358	1.186128157
ATGC147	Methanococcus_maripaludis	9.849E+08	5	1801.2	1.094973045	1.089661764	1.149663577	1.134152082	1.13611929	1.205875369
ATGC159	Propionibacterium_acnes	8.562E+08	11	2290.090909	1.122058055	1.113681402	1.129106373	1.116167512	1.117302929	1.176924702
ATGC162	Enterococcus_faecalis	1.065E+09	5	2923.2	1.144650778	1.133620823	1.162829922	1.146619137	1.148012923	1.224915156
ATGC181	Caldicellulosiruptor	1.006E+09	8	2436.875	1.128251427	1.119156112	1.152422081	1.138264548	1.139268959	1.211215476
ATGC184	Legionella_pneumophila	1.016E+09	10	3097.2	1.149353628	1.137760406	1.154231781	1.139056379	1.140737851	1.213480827
ATGC196	Riemerella_anatipestifer	1.048E+09	5	2025.6	1.108863021	1.101995517	1.159664558	1.143582883	1.145429253	1.22045447
ATGC199	Paenibacillus_polymyxa	1.053E+09	4	5431.5	1.184490728	1.168570268	1.160862054	1.144496623	1.146172813	1.22232538
ATGC201	Bartonella_quintana	9.148E+08	9	1443.888889	1.0651683	1.063083515	1.13828922	1.124025074	1.125832579	1.191146916
ATGC210	Dehalococcoides_mccartyi	9.025E+08	7	1467.285714	1.067503957	1.065171907	1.13578773	1.122566784	1.124040821	1.187091106
ATGC224	Xylella_fastidiosa	6.319E+08	5	2277.8	1.121506555	1.113193577	1.093976091	1.084226677	1.085259477	1.128728519
ATGC228	Zymomonas_mobilis	1.060E+09	5	1776	1.093219087	1.088101948	1.162394952	1.145434001	1.147236352	1.223072014
ATGC239	Edwardsiella_tarda	9.465E+08	4	3496.75	1.158490475	1.145792161	1.143539045	1.128975731	1.130477485	1.197709126
